# Supplementary material for: Chloride Ion-Induced Modification of Passive Film on the Surface of 18%Ni High-Strength Steel
Source: Materials (Basel). 2026 Jan 22;19(2):444. doi: 10.3390/ma19020444 (PMC12843305; doi:10.3390/ma19020444)
Supplement: Supplementary file 1 [file materials-19-00444-s001.zip]

Archive with 1 entries (1 files):
- materials-4086660-supplementary.pdf
